# Supplementary material for: Research and Clinical Landscape of Bispecific Antibodies for the Treatment of Solid Malignancies
Source: Pharmaceuticals (Basel). 2021 Aug 31;14(9):884. doi: 10.3390/ph14090884 (PMC8468026; doi:10.3390/ph14090884)
Supplement: Supplementary file 1 [file pharmaceuticals-14-00884-s001.zip]

Archive with 1 entries (1 files):
- pharmaceuticals-1331634 - Supplementary.pdf
